# Supplementary material for: Factors Affecting the Breastfeeding Duration of Infants and Young Children in China: A Cross-Sectional Study
Source: Nutrients. 2023 Mar 10;15(6):1353. doi: 10.3390/nu15061353 (PMC10051738; doi:10.3390/nu15061353)
Supplement: Supplementary file 1 [file nutrients-15-01353-s001.zip]

Archive with 1 entries (1 files):
- nutrients-2220711-supplementary.pdf
